# Supplementary material for: Coordinating Effect of VEGFC and Oleic Acid Participates to Tumor Lymphangiogenesis
Source: Cancers (Basel). 2021 Jun 8;13(12):2851. doi: 10.3390/cancers13122851 (PMC8227717; doi:10.3390/cancers13122851)
Supplement: Supplementary file 1 [file cancers-13-02851-s001.zip]

Archive with 1 entries (1 files):
- cancers-1194417-supplementary.pdf
